# Supplementary material for: Wnt/β-Catenin Signaling Regulates Yap/Taz Activity during Embryonic Development in Zebrafish
Source: Int J Mol Sci. 2024 Sep 17;25(18):10005. doi: 10.3390/ijms251810005 (PMC11432159; doi:10.3390/ijms251810005)
Supplement: Supplementary file 1 [file ijms-25-10005-s001.zip]

Archive with 1 entries (1 files):
- ijms-3061375-supplementary.pdf
